# Supplementary material for: Artificial neural network predictive models for optimizing the training process in race walking: a longitudinal observational study
Source: PeerJ. 2026 May 22;14:e21224. doi: 10.7717/peerj.21224 (PMC13200623; doi:10.7717/peerj.21224)
Supplement: Supplemental Information 1 [file peerj-14-21224-s001.xlsx]

## Sheet: 2021
	BH (cm)	BM (kg)	BMI (kg/m²)	FFM (kg)	MM (kg)	BF (kg)	Fat (%)	VO2max (ml/kg/min)	VO2 (l/min)	VCO2 (l/min)	V_E (l/min)	HR (bpm)	VO2/HR (ml)	RER	LT (LA mmol/l)	Cw	Step Length (m)	Speed (m/s)	1RM (kg)	MM Power (Watt)	RFD
Athlete_1	168.99	53.99	19.78	44.39	24.98	13.75	19.88	60.28	2.96	3.53	101.71	173.93	19.24	0.92	5.24	0.94	1.07	3.35	140.03	631.11	14984.1
Athlete_2	166.45	66.26	20.22	47.87	20.73	14.04	15.43	62.54	3.17	2.67	104.4	168.62	21.27	0.98	5.05	1.03	1.03	3.29	116.44	730.59	12801.2
Athlete_3	169.59	56.93	18.84	41.19	26.51	10.96	14.79	61.82	3.35	3.45	117.47	174.45	17.98	0.89	3.85	0.87	1	3.25	136.36	649.62	15130.5
Athlete_4	173.09	51.71	18.71	42.69	19.5	13.7	19.45	60.61	3.46	3.1	116.1	169.94	19	1.05	4.58	0.99	1.09	3.12	147.3	616.85	15762.3
Athlete_5	166.06	61.11	21.72	42.43	24.47	13.88	17.33	56.74	2.84	2.81	109.79	179.85	19.58	1.02	4.39	0.91	1.04	3.18	100.34	679.76	14537.5
Athlete_6	166.06	50.9	22.53	38.15	28.48	10.86	20.14	61.04	3.1	3.24	111.17	173.12	17.4	0.94	4.82	0.89	1.01	3.45	120.44	497.33	16439.8
Athlete_7	173.32	58.04	20.39	45.18	20.52	18.6	19.42	54.91	3.06	3.16	122.78	169.05	18.65	0.87	3.42	0.94	1.05	3.4	136.92	644.14	12994.1
Athlete_8	170.07	47.2	22.01	45.04	21.58	14.42	17.78	57.05	3	2.92	104.08	172.07	18.23	1.03	4.41	0.87	1.03	3.1	127.56	676.25	12382
Athlete_9	165.12	50.36	21.04	44.02	23.25	9.43	15.46	56.06	3.73	3.12	115.47	176.48	18.4	0.95	4.64	0.91	1.16	3.32	134.45	541.28	11687.7
Athlete_10	169.17	57.98	19.53	43.06	21.74	14.97	13.46	58.33	3.32	2.98	107.98	170.62	16.65	1.02	2.94	0.85	1.12	3.45	122.75	698.63	15944.9
Athlete_11	165.15	60.69	21.04	38.34	19.12	10.08	16.66	67.26	2.82	3.13	107.82	169.07	18.25	0.88	3.29	1.11	1.08	2.97	131.04	650.31	14850.7
Athlete_12	165.14	57.86	22.81	42.32	23.17	15.36	20.57	50.53	3.48	3.3	120.99	175.46	19.2	0.93	2.78	0.95	1.15	3.41	128.13	605.08	13927.7
Athlete_13	167.97	56.42	20.45	42.63	20.34	16.48	18.64	60.75	3.84	3.58	118.25	175.47	21.1	0.96	3.84	0.89	1.08	3.17	144.01	667.97	14364
Athlete_14	159.35	55.49	22.85	40.79	24.18	10.54	14.26	51.55	3.51	2.73	118.14	170.96	20.12	0.96	4.43	0.97	1.04	3.41	133.05	766.24	12536.9
Athlete_15	160.1	49.61	16.57	43.35	20.7	15.89	18.52	56.11	2.74	3.74	123.05	171.17	22.51	0.94	4.9	0.94	1.16	3.15	134.05	640.91	17179.5
Athlete_16	164.75	53.4	21.73	45.62	26.87	14.24	19.16	62.36	3.05	2.51	110.21	175.39	16.67	0.99	4.04	0.93	1.11	2.94	125.06	644.89	14168
Athlete_17	162.95	54.7	20.63	51.54	21.04	15.47	15.35	58.26	3.58	3.05	116.82	165.31	19.94	0.91	4.98	1	1.03	2.97	124.15	602.44	14142.2
Athlete_18	168.26	62.29	20.05	44.7	22.19	18.69	18.46	53.69	2.99	3.28	106.9	165.56	18.57	0.95	3.17	1.01	1.07	3.31	124.81	579.01	14943.5
Athlete_19	163.37	58.72	20.64	45.03	25.03	12.26	18.17	55.14	3.33	3.18	113.24	169.69	22.58	0.97	2.98	0.91	1.04	3.35	134.73	679.82	14625.3
Athlete_20	161.35	48.18	17.52	43.7	19.92	10.74	14.57	60.72	3.43	2.91	108.7	172.72	16.58	0.99	3.97	0.9	1.01	3.12	124.95	578.63	14291
Athlete_21	172.86	58.62	20.17	36.32	23.57	10.33	19.07	55.08	2.92	3.04	110.97	175.87	16.52	1	4.23	0.93	1.13	3.43	133.48	634.29	12972.4
Athlete_22	166.1	55.07	21.04	43.89	26.27	10.55	19.68	58.87	3.18	2.95	115.95	182.85	17	0.9	3.98	0.77	1.18	2.97	154.9	601.34	14612.9
Athlete_23	167.27	53.62	22.72	44.24	18.98	12.77	21.25	58.18	2.23	2.92	101.82	179.15	13.95	0.88	2.76	0.83	1.01	3.29	140.45	658.74	16446.6
Athlete_24	161.3	60.06	19.72	53.85	23.46	14.02	21.16	55.39	2.89	3.35	130.92	173.04	17.15	1.02	3.95	1.06	1.11	3.06	126.09	650.02	15749
Athlete_25	164.82	62.15	19.29	43.23	23.65	13.83	13.87	66.58	3.12	3.21	99.94	173.89	16.68	0.98	3.22	1.08	1.05	3.17	144.41	692.25	16071.1
Athlete_26	167.44	61.66	19.75	45.21	24.95	15.48	15.19	60.54	2.83	2.89	97.86	167.98	18.5	0.92	4.4	0.93	1.06	3.31	125.1	599.4	13335.4
Athlete_27	162.4	52.8	21.87	43.86	19.91	13.04	19.55	49.9	3.69	3.37	121.58	173.89	18.88	1.04	4.22	1	1.05	3.13	105.54	613.81	12713.5
Athlete_28	168.5	55.45	20.99	39.33	19.7	17.36	19.54	58.75	2.77	3.19	117.92	172.27	21.95	0.97	3.44	0.97	1.04	3.22	117.9	571.27	13836.5
Athlete_29	164.6	58.66	19.71	48.57	24.3	12.21	19.55	55.35	3.07	3.34	116.24	175.94	20.1	1.02	3.69	1.2	1.08	3.5	107.55	603.34	14072.4
Athlete_30	165.83	61.88	21.27	47.01	23.74	21.16	29.56	61.41	3.24	3.29	116.28	169.04	17.05	0.96	3.36	1.04	1.04	3.18	125.78	652.64	15422.5

## Sheet: 2022
	BH (cm)	BM (kg)	BMI (kg/m²)	FFM (kg)	MM (kg)	BF (kg)	Fat (%)	VO2max (ml/kg/min)	VO2 (l/min)	VCO2 (l/min)	V_E (l/min)	HR (bpm)	VO2/HR (ml)	RER	LT (LA mmol/l)	Cw	Step Length (m)	Speed (m/s)	1RM (kg)	MM Power (Watt)	RFD
Athlete_1	160.23	54.13	19.96	45.23	20.69	13.53	17.44	57.8	3.15	3.21	104.45	177.86	18.62	0.99	3.62	0.92	1.07	3.24	139.11	637.51	13275.3
Athlete_2	173.12	54.27	22.24	37.16	19.62	8.99	16.68	60.7	2.96	2.98	128.81	181.97	14.12	0.93	4.24	0.92	1.09	3.58	133.37	604.24	12219.3
Athlete_3	166.37	56.84	18.88	38.61	20.56	14.14	22.34	53.51	2.79	3.11	95.52	175.18	17.71	0.96	4.3	0.92	1.12	3.27	131.25	637.34	13885.2
Athlete_4	165.29	54.28	21.42	46.97	25.63	14.83	18.59	59.53	2.98	3.48	88.01	178.25	16.84	1.07	4.16	1.12	1.1	3.33	129.25	662.6	17353.6
Athlete_5	162.95	53.44	21.39	44.68	20.63	14.68	21.1	58.67	3.19	3.16	114.4	173.46	16.2	1.05	3.67	0.98	1.09	3.27	120.95	632.93	12955.2
Athlete_6	160.38	57.53	20.04	43.26	29.58	16.24	13.54	59.97	3.74	3.11	104.98	182.64	17.64	0.98	3.6	0.98	1.1	3.3	126.63	632.44	16130.9
Athlete_7	170.29	55.73	20.99	44.07	24.23	15.5	18.8	59.16	3.04	2.69	99.79	169.94	21.8	0.96	3.98	1.03	1.2	3.08	109.68	587.88	16181
Athlete_8	167.29	64.52	18.62	45.39	23.46	14.38	20.67	67.82	3.27	3.32	117.08	184.81	19.48	0.97	4.7	0.97	1.08	3.01	128.82	590.23	13280.3
Athlete_9	161.84	43.75	21.89	41.84	20.85	12.79	18.25	55.45	3.2	3.29	112.44	173.76	17.06	0.99	4.33	0.93	1.09	3.62	118.14	545.84	14739.7
Athlete_10	161.82	62.46	20.22	40.89	24.75	8.02	21.2	55.88	3.56	3.75	104.36	165.42	19.35	0.91	3.78	0.93	1.13	3.13	116.76	734.97	16116.9
Athlete_11	165.66	63.23	19.72	44.78	21.56	14.29	16.45	55.51	3.96	3.01	97.2	174.77	21	0.95	4.46	0.94	1.14	3.1	132.16	555.37	13507.1
Athlete_12	173.68	46.63	22.07	40.09	23.31	13.62	22.23	55.78	3.04	3.17	118.72	169.91	20.05	0.88	2.29	0.95	1.14	2.87	146.7	588.43	13735.4
Athlete_13	165.96	55.29	19.44	45.63	29.4	13.81	24.9	55.45	3.05	3.17	116.5	179.04	18.32	0.98	4.69	1.01	1.11	3.17	141.02	586.9	13243.8
Athlete_14	160.99	55.14	18.39	37.19	22.76	9.17	16.91	62.76	3.51	3.57	109.01	170.08	16.91	0.99	2.96	0.95	1.02	3.04	111.15	683.7	12680.8
Athlete_15	166.02	49.96	18.17	48.12	25.87	9.76	16.66	63.68	3.4	3.07	128.47	171.32	19.6	0.94	3.78	1.01	1.16	3.63	118.12	612.3	13155.9
Athlete_16	165.91	53.11	21.41	45.89	21.24	16.16	22.36	55.72	3.75	3.18	99.3	162.66	18.99	1.04	3.33	0.94	1.02	3.5	141.29	704.86	12408.9
Athlete_17	156.21	51.45	18.58	45.02	22.91	12.88	22.74	54.67	3.38	3.28	94.74	171.29	19.99	0.9	3.22	0.96	1.1	3.16	118.21	589.59	14044.3
Athlete_18	166.78	65.76	23.13	47.93	27.43	15.04	16.43	59.89	3.09	3.16	103.08	159.46	19.47	0.89	4.7	0.79	1.04	3.75	127.3	646.74	12999
Athlete_19	166.08	61.68	17.38	50.66	21.43	13.08	16.74	55.79	3.38	2.97	109.54	164.5	20.3	0.97	3.72	1.02	1.08	3.5	136.6	579.88	14303.9
Athlete_20	169.78	63.36	23.04	48.06	27.53	13.09	17.15	60.53	3.53	3.16	112.43	178.56	17.13	1.01	4.21	0.98	1.1	3.24	118.38	758.71	11977.3
Athlete_21	174.4	60.61	20.82	36.64	24.77	15.81	13.97	58.81	3.45	3.42	107.59	178.71	20.83	1.04	3.97	1.03	1.1	2.8	131.26	558.74	14430.1
Athlete_22	171.51	51.35	20.35	38.88	21.59	11.45	15.24	51.94	3.35	2.79	113.52	176.55	18.6	0.94	4.29	0.72	1.1	3.76	113.99	648.59	15083.6
Athlete_23	165.92	54.38	19.68	41.5	24.58	13.29	14.99	64.19	3.52	3.14	97.48	168.2	22.35	1.01	4.05	1.12	1.16	3.02	122.78	668.03	11408.1
Athlete_24	162.57	59.45	21.1	44.1	25.43	11.61	15.7	65.18	3.55	2.89	124.44	173.71	16.82	0.96	3.23	0.94	1.1	2.97	133.84	654.83	14486.3
Athlete_25	177.29	50.89	20.44	46.07	24.55	11.7	17.9	55.55	3.61	3.46	109.18	173.98	21.67	0.95	4.6	1.04	1.07	3.5	110.88	618.88	15596
Athlete_26	167.24	60.56	22.15	41.1	19.07	12.07	18.7	56.45	3.39	2.64	121.17	167.05	18.6	1	3.7	0.87	1.13	3.79	135.29	622.21	12427.5
Athlete_27	167.06	55.8	20.67	44.75	21.18	13.67	22.65	59.14	3.15	2.93	113.43	183.02	16.9	0.99	3.07	1	1.14	3.58	129.76	632.63	16174.3
Athlete_28	166.9	55.13	20.73	40.98	22.38	11.56	15	59.34	3.24	3.21	114.57	179.26	17.23	0.88	3.74	0.87	1.02	3.41	136.63	621.18	14544.7
Athlete_29	167.79	60.55	19.95	41.55	22.81	16.77	20.95	60.63	3.56	3.57	115.7	172.67	17.56	1.03	4.9	0.9	1.11	3.42	132.69	687.83	13083.5
Athlete_30	166.42	59.22	20.41	38.37	24.55	10.32	17.36	66.04	2.95	3.08	114.48	174.16	19.05	1.03	4.51	1.1	1.12	3.47	146.37	762.63	13927.5

## Sheet: 2023
	BH (cm)	BM (kg)	BMI (kg/m²)	FFM (kg)	MM (kg)	BF (kg)	Fat (%)	VO2max (ml/kg/min)	VO2 (l/min)	VCO2 (l/min)	V_E (l/min)	HR (bpm)	VO2/HR (ml)	RER	LT (LA mmol/l)	Cw	Step Length (m)	Speed (m/s)	1RM (kg)	MM Power (Watt)	RFD
Athlete_1	169.23	58.94	20.58	39.32	24.69	16.98	19.99	62.79	3.43	3.14	109.79	167.57	18.43	0.99	4.24	1.04	1.07	3.31	152.81	672.49	13825.4
Athlete_2	167.3	69.46	21.29	36.79	21.78	14.67	21.52	55.56	3.03	2.57	102.53	156.47	15.32	0.98	3.99	0.94	1.07	3.64	129.27	643.99	15054
Athlete_3	169.16	56.97	20.39	46.17	28.39	14.37	18.54	57.46	2.95	3.2	85.76	176.62	20.04	0.97	3.46	0.78	1.08	3.18	121.5	687.19	15031.5
Athlete_4	163.32	61.19	21.23	47.04	21.49	19.5	14.11	58.06	3.2	3.06	118.84	179.42	16.86	0.94	4.19	1.02	1.14	3.34	111.84	647.23	11726.9
Athlete_5	167.68	57.41	20.6	41.69	24.86	11.07	19.2	54.86	3.15	2.96	117.37	159.82	21.95	0.98	3.29	0.91	1.03	3.15	108.36	593.25	15695.6
Athlete_6	161.35	56.51	17.54	33.64	23.75	15.78	16.05	60.59	3.06	2.62	107.19	167.94	20.36	0.95	4.71	0.94	1.09	3.04	110.99	651.69	11838.8
Athlete_7	166.56	61.6	19.09	41.82	26.25	13.17	16.41	57.52	3.41	3.25	110.67	177.71	17.31	0.97	3.72	0.98	1.13	3.18	133.21	561.38	15342.3
Athlete_8	163.38	55.55	20.28	45.57	26.9	13.81	19.76	59.68	3.49	2.94	115.16	186.34	20.76	1.03	4.12	0.97	1.11	3.29	136.1	636.51	15464.7
Athlete_9	164.06	58.34	18.69	38.08	23.08	17.59	21.71	54.45	3.23	2.75	94.37	174.12	18.34	0.91	4.17	1.01	1.09	3.21	111.03	628.01	12581.7
Athlete_10	171.94	58.61	21.4	44.73	21.12	14.52	18.06	56.25	3.64	2.24	104.71	169.63	19.91	1.02	3.84	0.92	1.13	3.16	140.74	617.51	13465.9
Athlete_11	171.37	53.66	22.8	43.94	24.15	14.61	18.93	60.89	2.86	3.09	117.94	172.9	19.17	1.03	4.35	0.99	0.94	3.02	124.2	622.29	12562.6
Athlete_12	169.44	61.96	22.33	46.32	21.31	16.22	23.11	56.51	3.14	3.63	97.46	182.25	16.51	0.95	3.72	0.93	1.11	3.28	131.76	517.09	13720.6
Athlete_13	162.63	56.13	20.18	44.48	28.03	11.91	18.72	64.91	2.98	3.6	112.94	170.12	16.91	0.85	4.52	1.01	1.05	3	149.35	597.08	13599.6
Athlete_14	165.73	53.22	22.74	40.11	23.34	10.48	25.81	56.4	2.64	2.96	96.43	169.2	20.26	0.93	3.19	1	0.99	3.45	140.76	635.57	15013.6
Athlete_15	171.85	59.68	20.72	48.79	22.09	9.87	19.7	58.9	3.18	2.92	114.66	171.1	17.53	1.02	4.08	0.88	1.11	3.32	126.78	639.59	15703.4
Athlete_16	167.57	52.51	19.99	43.37	23.46	7.1	12.72	61.73	3.16	3.24	109.64	168.28	17.39	0.96	5.16	1.04	1.15	3.01	119.31	568.34	15814.4
Athlete_17	176.28	57.14	19.58	43.89	19.63	19.17	20.26	52.33	3.65	2.8	93.85	174.74	16.29	0.91	3.4	0.91	1.07	3.24	104.18	705.94	13269.2
Athlete_18	168.57	56.95	20.05	40.27	20.57	9.69	19.14	50.96	3.39	3.19	121.65	183.75	19.05	0.93	3.59	1.01	1.13	3.15	121.37	578.03	13728
Athlete_19	167.77	62.43	19.92	42.23	26	12.34	21.87	51.9	2.89	3.33	102.65	175.94	22.33	1	4.31	0.98	1.16	3.36	127.47	688.17	11811.5
Athlete_20	165.76	59.37	20.76	40.46	21.36	12.17	20.02	63.05	3.76	3.47	101.9	172.49	16.06	0.99	4.11	1.1	1.15	3.57	118.15	655.63	12952.4
Athlete_21	167.53	56.87	20.74	43.31	20.38	13.92	17.58	55.79	3.57	3.07	112.01	172.25	18.25	0.95	4.21	0.93	1.16	2.92	128.42	591.23	15254.3
Athlete_22	166.39	61.09	20.5	50.85	24.34	15.45	14.33	68.23	3.37	3.04	121.49	164.62	21.02	0.94	4.29	0.92	1.12	3.32	130.92	736.52	16100.3
Athlete_23	169.83	63.95	21.16	38.51	25.96	15.58	17.37	55.74	3.13	2.84	99.84	179.3	18.04	0.94	4.38	0.95	1.08	3.27	127.3	558.38	12395.4
Athlete_24	170.83	59.79	22.29	37.55	24.8	11.25	15.45	58.74	2.91	2.85	110.62	173.53	19.1	0.91	4.67	0.93	1	3.43	122.2	685.15	13229.8
Athlete_25	163.86	57.05	21.92	49.88	25.49	12.5	16.26	64.17	3.09	3.03	114.29	172.92	16.08	1.04	4.25	1.01	1.07	3.34	132.02	690.03	13965.7
Athlete_26	161.68	50.44	18.27	43.16	21.11	13.85	19.77	66.02	3.53	3.21	116.93	193.16	19.06	0.94	3.86	0.82	1.04	3.15	135.3	589.76	14364.2
Athlete_27	159.66	51.67	16.67	41.32	19.45	12.25	23.01	66.25	3.77	3.37	111.76	175.79	17.83	1.02	4.4	0.87	1.19	3.24	116.92	713.55	12947.5
Athlete_28	169.03	55.47	21.9	48.16	26.75	17.82	19.18	62.83	3.66	2.86	106.33	169.49	20.17	1.04	5.14	0.86	1.07	3.14	146.93	615	14551.3
Athlete_29	162.59	53.95	18.45	41.58	22.19	14.47	14.41	62.1	3.05	3.55	101.72	171.44	20.57	1.01	3.92	1.03	1.09	3.52	128.82	647.32	13384
Athlete_30	158.39	56.07	20.16	51.3	22.37	15.2	19.33	60.37	2.86	3.02	110.86	180.89	23.38	0.94	3.42	1.09	1.11	3.3	130.23	645.62	13981.2

## Sheet: 2024
	BH (cm)	BM (kg)	BMI (kg/m²)	FFM (kg)	MM (kg)	BF (kg)	Fat (%)	VO2max (ml/kg/min)	VO2 (l/min)	VCO2 (l/min)	V_E (l/min)	HR (bpm)	VO2/HR (ml)	RER	LT (LA mmol/l)	Cw	Step Length (m)	Speed (m/s)	1RM (kg)	MM Power (Watt)	RFD
Athlete_1	169.19	47.1	17.84	40.11	18.98	10.92	20.9	59.51	3.33	2.77	94.02	171.85	17.94	0.87	3.81	1.01	1.07	3.16	136.78	634.56	13982
Athlete_2	167.03	60.74	22.39	38.48	21.09	11.77	21.71	54.39	3.21	3.17	114.62	170.11	21.22	0.93	5.08	0.98	1.05	3.34	117.76	674.56	13103.4
Athlete_3	165.25	51.64	19.14	41.49	21.08	11.43	18.27	54.52	3.4	3.25	130.24	178.47	15.3	1.02	4.14	0.99	1.09	3.19	129.72	658.93	13358.9
Athlete_4	166.56	58.2	19.52	47.45	20.65	13.46	18.59	62.5	3.38	3.44	96.37	172.91	18.18	0.91	4.3	0.91	1.11	3.25	127.91	555.74	15876.7
Athlete_5	166.65	67.37	19.61	47.81	25.07	10.53	16.15	53.24	3.09	3.57	111.9	170.1	15.7	0.94	4.4	0.78	1.14	3.63	132.7	682.15	12366.5
Athlete_6	165.52	52.4	22.56	46.05	22.52	16.36	17.05	64.57	3.03	2.8	103.38	181.93	18.93	0.98	4.25	1.04	1.15	3.57	125.57	683.24	15057.2
Athlete_7	165.96	44.35	17.3	46.9	22.34	13	19.85	54.4	3.23	2.86	114.26	182.52	19.97	1	4.5	0.91	1.06	3.04	128.42	584.2	13637.4
Athlete_8	173.39	55.57	25.21	46.06	17.99	12.97	21.61	60.55	3.66	2.72	110.19	170.4	17.36	0.95	3.63	0.88	1.01	3.47	139.91	632.28	13636.3
Athlete_9	169.24	62.5	22.08	41.43	24.59	12.02	17.58	56.69	2.83	3.03	103.59	162.8	12.99	0.93	3.67	1.01	1.06	3.46	124.76	671	15027.5
Athlete_10	165.82	66.79	20.83	45.73	19.9	13.47	16.65	60.41	2.76	3.24	114.88	180.05	18.6	1.03	3.34	0.92	1.09	3.07	110.72	617.44	14442.1
Athlete_11	169.79	50.85	20.42	47.2	23.15	15.48	18	55.82	3.25	3.4	128.04	169.89	19.07	1.05	4.26	1.03	1.03	3.46	151	694.38	14741.8
Athlete_12	165.66	59.48	20.93	47.02	23.69	10.4	19.8	57.35	3.22	3.08	108.09	178.74	19.01	1.01	4.47	1	1.03	3.61	146.58	771.83	15258.6
Athlete_13	171.69	54.67	21.28	48.76	26.4	11.03	13.67	58.16	3.25	3	117.2	162.18	20.67	0.96	4.27	1	1.1	3.08	114.49	582.84	13569.3
Athlete_14	168.48	56.47	21.47	46.83	19.73	12.09	11.11	53.99	3.27	3.15	97.07	179.36	16.06	0.92	5	0.84	1.08	3.12	138.28	547.14	13204.1
Athlete_15	166.57	70.22	21.33	45.41	15.45	8.96	16.35	60.96	3.13	2.85	100.44	166.73	19.56	0.92	4	1.05	1.08	3.5	123.96	648.23	12589.3
Athlete_16	168.79	49.49	20.63	48.28	23.46	10.54	14.34	55.95	3.65	3.73	114.72	178.38	20.59	0.99	4.4	0.97	1.04	3.35	133.16	673.29	12927
Athlete_17	160.72	58.27	20.2	43.89	27.5	11.57	16.48	57.09	2.72	2.62	124.84	174.09	14.64	0.98	3.34	0.92	1.07	3.41	133.53	616.15	17833.8
Athlete_18	162.49	59.34	20.27	40.47	26.1	15.62	17.56	54.02	2.95	3.16	113.56	168.28	18.84	1.03	3.77	0.96	1.03	3.37	127.19	717.2	15618.1
Athlete_19	162.22	62.43	20.21	43.35	23.52	13.79	16.64	47.75	3.17	3.71	106.87	171.56	17.19	0.99	4.42	0.81	1.12	3.38	120.59	549.68	12243.6
Athlete_20	167.57	57.49	22.2	41.02	21.77	13.58	22.36	57.24	2.71	3.1	109.99	178.12	18.04	0.88	4.51	0.98	1.13	3.03	121.71	671.58	12280.8
Athlete_21	173.93	58.54	21.39	41.3	25.02	15.55	18.98	67.65	3.15	3.04	97.5	174.64	18.9	1.01	3.82	0.87	0.99	3.51	119.01	593.65	14626.4
Athlete_22	175.93	55.04	16.09	43.42	20.57	12.59	18.9	61.14	3.7	2.99	116.05	177.51	17.23	0.91	3.96	0.84	1.03	3.53	120.02	733.16	14711.4
Athlete_23	169.55	58.35	21.48	40.83	24.19	14.17	19.87	57.92	3.21	3.05	118.82	185.86	16.85	0.94	3.09	0.83	1.01	3.25	129.19	749.55	14713.5
Athlete_24	169	55.28	20.79	42.77	24.26	12.69	14.58	56.95	3.27	3.51	105.48	164.61	18.27	0.97	3.79	1.04	1.05	3.29	121.41	584	13668.6
Athlete_25	159.8	60.11	20.47	36.43	25.65	13.8	21.12	58.09	2.82	2.44	105.3	183.7	16.03	1.06	4.53	0.9	1.08	2.99	138.18	597.03	13836.9
Athlete_26	164.83	55.15	19.92	44.85	29.9	11.25	17.77	60.19	3.02	3.56	112.66	174.63	16.03	1.12	4.35	1.07	1.01	3.4	147.85	681.58	14426.2
Athlete_27	163.85	58.89	22.19	44	23.98	5.68	20.01	53.28	3.09	2.67	105.63	168.61	19.56	0.99	4.3	0.91	1.03	3.41	123.04	606.77	14111.7
Athlete_28	164.52	56.85	21.92	40.73	21.73	12.6	14.78	62.46	3.1	3.02	109.34	166.02	15.9	0.95	4.03	0.81	1.03	3.29	132.87	627.28	11114.9
Athlete_29	166.33	62.63	19.34	46.64	22.94	17.27	13.34	60.86	3.58	2.97	131	172.87	19.53	0.99	4	0.86	1.09	3.52	136	631.52	13701.3
Athlete_30	165.11	56.74	21.11	47.75	18.58	15.78	20.45	60.87	3.37	3.28	107.53	179.53	19.13	1	3.6	1.05	1.08	3.23	135.66	514.82	12893.2
