# Supplementary material for: Artificial neural network predictive models for optimizing the training process in race walking: a longitudinal observational study
Source: PeerJ. 2026 May 22;14:e21224. doi: 10.7717/peerj.21224 (PMC13200623; doi:10.7717/peerj.21224)
Supplement: Supplemental Information 2 [file peerj-14-21224-s002.xlsx]

## Sheet: 2021
Athlete_ID	BH	BM	BMI	FFM	MM_kg	BF	Fat_pct	VO2max	VO2	VCO2	VE	HR	VO2_HR	RER	LA	Cw	Step_Length	Speed	1RM	MM_Watt	RFD	Sport_Result
A01	1.689	51.242	20.247	46.129	28.257	9.106	19.66	60.539	3.189	2.949	92.211	168.162	14.143	0.893	6.696	0.202	1.147	3.051	133.809	380.011	2554.93	5856.3
A02	1.829	50.36	20.267	41.656	24.608	11.664	21.773	62.583	2.759	2.661	103.452	177.833	14.319	0.938	4.94	0.239	1.231	3.271	126.006	521.784	2516.35	5674.62
A03	1.698	61.613	19.736	43.996	23.474	11.021	24.537	57.533	3.269	2.697	94.511	164.266	16.59	0.883	6.269	0.213	1.267	3.404	128.879	474.805	2847.36	5293.95
A04	1.664	57.169	21.268	44.484	23.826	9.422	21.571	51.041	2.811	2.568	80.948	173.544	18.187	0.958	5.271	0.28	1.451	3.232	123.648	503.079	2592.59	5673.78
A05	1.726	53.395	21.116	45.997	23.039	8.483	19.248	63.942	3.076	2.792	94.476	180.526	13.379	0.954	5.889	0.258	1.345	3.357	111.826	432.486	2658.18	5574.22
A06	1.704	57.604	19.049	46.171	23.587	6.575	21.635	52.611	3.246	2.588	112.041	168.408	16.75	1.012	4.123	0.242	1.193	3.404	133.859	550.371	2921.9	5485.31
A07	1.701	48.093	18.217	42.665	24.333	11.199	18.935	53.492	2.99	2.943	107.469	166.975	16.711	0.911	5.602	0.265	1.339	3.309	151.059	537.295	2127.19	5544.39
A08	1.71	56.01	19.556	44.705	22.47	7.37	18.572	56.541	3.136	2.354	94.38	170.386	19.583	0.953	1.911	0.223	1.176	3.37	130.221	512.095	3095.49	5746.41
A09	1.783	56.983	18.84	45.643	25.028	10.691	17.446	61.994	2.845	2.71	104.514	180.258	16.922	0.925	5.276	0.251	1.387	3.234	132.703	472.877	2721.8	5929.3
A10	1.623	58.773	19.724	48.14	26.624	9.973	23.19	58.843	2.941	2.875	91.335	173.359	18.074	0.985	3.543	0.244	1.262	3.325	138.313	511.892	2576.55	5776.98
A11	1.704	52.958	21.285	46.261	23.366	11.858	16.045	56.867	2.938	2.846	77.961	168.281	17.712	0.884	6.947	0.245	1.293	3.423	114.768	441.121	2673.23	5639.02
A12	1.634	56.257	19.251	46.473	27.735	9.896	23.097	57.085	2.776	3.473	85.755	175.387	14.304	0.957	6.433	0.265	1.406	3.369	150.43	527.056	2688.73	5798.39
A13	1.708	53.224	19.749	44.71	25.919	9.841	20	55.196	2.947	2.887	110.629	164.284	18.652	0.91	6.06	0.255	1.197	3.28	132.428	570.721	2180.64	5661.14
A14	1.634	56.766	19.87	48.026	26.855	11.964	14.302	57.512	2.535	2.549	92.26	176.77	17.823	0.917	7.325	0.246	1.188	3.377	149.582	538.884	3148.48	5625.81
A15	1.659	53.314	20.818	45.524	23.816	11.17	19.603	43.617	2.853	2.776	92.566	174.86	18.262	0.925	4.361	0.207	1.253	3.436	121.204	439.872	2712.4	5556.85
A16	1.665	54.776	17.104	42.347	26.538	11.132	12.2	53.665	2.915	2.356	92.002	169.845	23.389	0.933	7.597	0.221	1.383	3.104	151.817	499.878	2832.9	5467.23
A17	1.729	53.013	19.072	48.008	23.035	11.439	20.377	56.086	2.923	2.78	114.041	166.13	14.374	0.914	6.619	0.238	1.178	3.489	139.302	408.877	2985.47	5671.51
A18	1.726	57.953	20.054	46.245	26.602	7.429	21.156	49.82	2.928	2.592	111.26	165.793	20.087	0.931	5.216	0.242	1.073	3.31	136.636	511.481	2393.65	5753.71
A19	1.618	58.575	21.24	43.392	25.309	12.014	16.723	56.738	2.981	3.029	117.188	175.744	17.069	0.999	6.863	0.217	1.264	3.401	132.808	504.783	2842.04	5715.51
A20	1.683	55.296	19.21	43.301	25.996	11.725	18.871	54.08	3.144	2.663	93.41	180.603	17.931	0.969	4.172	0.288	1.344	3.494	127.018	377.16	2619.71	5667.6
A21	1.645	56.115	17.548	45.241	22.884	8.467	24.362	62.9	3.262	2.771	97.956	167.539	17.432	0.963	4.511	0.27	1.396	3.185	144.406	416.102	2954.03	5588.14
A22	1.617	51.654	20.544	45.658	23.389	10.012	16.983	62.079	2.805	2.641	79.834	175.209	16.864	0.897	4.77	0.252	1.263	3.265	131.684	464.427	2061.83	5821.24
A23	1.669	55.101	19.038	44.993	26.075	10.421	15.323	52.904	2.639	3.235	109.769	157.391	16.645	0.876	4.865	0.241	1.267	3.315	106.395	463.453	2670.27	5532.43
A24	1.665	55.849	18.372	45.278	23.293	10.231	22.945	54.321	2.687	2.72	83.322	167.908	17.994	0.968	4.232	0.236	1.392	3.256	116.594	413.479	2519.15	5846.4
A25	1.801	63.862	19.051	48.75	25.834	11.168	24.388	54.667	2.854	3.258	97.168	171.783	15.224	0.964	6.968	0.221	1.15	3.558	127.77	501.394	2829.68	5579.67
A26	1.702	52.664	19.579	47.179	22.539	13.363	18.511	52.968	2.894	3.004	84.027	165.632	18.626	0.994	5.189	0.242	1.269	3.247	133.72	493.831	2841.01	5617.14
A27	1.611	60.393	19.074	44.977	26.527	12.664	21.534	55.878	2.769	2.921	89.111	165.444	16.876	0.89	5.923	0.245	1.315	3.283	129.321	469.315	2487.71	5509.98
A28	1.652	58.991	17.153	46.853	22.781	7.876	22.524	51.588	2.611	2.892	86.627	167.326	15.805	0.909	4.816	0.215	1.336	3.375	144.628	438.431	2486.35	5654.79
A29	1.731	56.842	20.876	41.919	25.994	11.744	16.273	49.912	2.863	2.898	88.921	174.045	16.825	0.838	3.315	0.247	1.259	3.206	106.587	537.679	2666.8	5876.3
A30	1.784	61.276	21.33	45.495	26.126	13.158	17.044	57.802	3.054	2.318	89.609	170.689	19.386	0.9	5.824	0.237	1.303	3.303	131.723	571.047	2431.01	5807.34

## Sheet: 2022
Athlete_ID	BH	BM	BMI	FFM	MM_kg	BF	Fat_pct	VO2max	VO2	VCO2	VE	HR	VO2_HR	RER	LA	Cw	Step_Length	Speed	1RM	MM_Watt	RFD	Sport_Result
A01	1.729	59.55	19.815	43.961	25.609	12.328	15.04	47.904	2.818	2.681	91.978	180.546	17.996	0.905	4.511	0.252	1.271	3.414	141.947	447.774	2654.9	5580.92
A02	1.706	52.466	23.242	42.318	23.312	7.409	13.438	51.387	2.977	2.486	68.969	165.863	19.677	0.986	4.637	0.227	1.242	3.451	150.438	498.101	2601.99	5793.03
A03	1.625	61.002	17.798	46.704	25.39	13.68	13.118	54.667	3.128	2.768	91.387	183.984	18.819	0.936	7.96	0.235	1.33	3.496	110.344	548.906	2387.23	5601.52
A04	1.663	60.57	21.07	46.303	23.154	11.648	14.434	54.66	3.125	2.66	94.358	159.767	15.884	0.93	5.501	0.255	1.325	3.477	108.563	455.348	2348.33	5744.65
A05	1.641	58.207	19.593	42.209	26.981	13.299	16.373	63.876	2.467	2.068	84.894	175.043	19.565	0.856	6.439	0.248	1.395	3.455	122.536	441.926	2839.31	5540.32
A06	1.747	61.345	20.726	47.889	26.91	7.816	24.36	48.763	3.319	3.313	89.848	175.328	17.97	0.934	4.551	0.245	1.199	3.312	136.993	371.709	2534.83	5461.03
A07	1.62	51.03	20.33	47.425	25.958	7.768	16.922	57.275	3.076	3.072	110.302	166.431	18.531	0.878	4.564	0.233	1.359	3.281	135.962	485.689	2794.91	5672.58
A08	1.725	54.427	18.92	44.836	25.651	10.202	19.033	61.701	3.415	2.706	101.649	174.971	19.7	0.888	6.798	0.247	1.347	3.39	142.837	592.314	2434.43	5711.44
A09	1.725	53.794	20.075	44.699	28.17	11.506	19.701	65.222	3.133	2.805	85.754	180.957	15.833	0.879	3.881	0.238	1.289	3.462	115.604	495.255	2754.32	5670.35
A10	1.771	58.164	17.571	45.885	24.999	14.093	18.893	53.18	3.33	2.507	79.024	156.482	17.446	0.867	5.002	0.249	1.327	3.323	102.206	478.775	3090.98	5552.4
A11	1.66	52.85	20.524	42.346	22.873	11.912	18.268	57.211	3.14	3.224	91.73	175.519	16.703	1.026	5.541	0.23	1.382	3.478	140.296	497.715	2875.85	5670.02
A12	1.716	58.272	20.158	44.575	25.809	10.015	14.914	57.564	3.404	3.274	92.865	154.547	15.148	0.987	5.634	0.236	1.37	3.524	120.062	479.39	2576.28	5770.39
A13	1.794	60.112	20.566	39.119	28.755	8.447	22.853	55.88	3.157	2.839	99.962	165.24	18.02	1.016	5.285	0.22	1.209	3.24	105.778	435.284	2777.16	5723.27
A14	1.649	58.086	21.07	46.691	23.173	12.96	23.922	54.555	2.971	3.056	89.647	183.404	21.267	0.859	5.975	0.239	1.366	3.25	131.741	525.28	2627.8	5757.38
A15	1.603	56.851	20.241	40.596	24.349	8.571	13.452	56.962	3.682	2.844	100.115	167.928	14.74	0.924	6.331	0.224	1.295	3.333	139.518	492.417	2702.36	5629.48
A16	1.586	53.036	19.978	48.259	25.75	13.757	15.428	43.605	3.267	2.466	114.352	163.783	17.452	0.855	6.382	0.218	1.306	3.387	128.535	480.969	2602.32	5905.76
A17	1.716	53.459	18.743	43.675	24.903	9.931	17.661	58.069	3.172	2.697	103.155	170.614	18.461	0.885	4.317	0.245	1.306	3.287	124.506	426.355	2650.7	5553.57
A18	1.586	59.749	18.945	43.971	23.232	13.681	15.606	55.568	2.617	2.833	94.519	186.475	17.685	0.874	5.159	0.244	1.288	3.512	128.088	551.693	2763.63	5803.13
A19	1.661	58.338	21.224	42.931	27.019	11.858	20.018	53.999	2.614	2.686	93.168	159.178	17.33	0.982	6.934	0.256	1.395	3.401	125.553	516.559	2401.99	5907.28
A20	1.702	55.883	21.524	43.78	29.176	10.226	16.315	64.211	3.088	2.745	91.433	164.641	15.551	0.9	6.574	0.231	1.293	3.355	113.823	449.589	2395.24	5802.14
A21	1.689	54.746	19.514	48.046	25.353	9.461	24.995	51.963	3.044	2.777	106.806	182.482	17.849	0.973	3.853	0.248	1.21	3.178	121.424	535.1	2283.44	5699.62
A22	1.701	49.923	19.855	38.28	23.373	9.818	22.072	53.186	2.816	2.78	88.727	185.004	16.365	0.95	5.922	0.251	1.269	3.192	136.255	452.634	2219.92	5650.76
A23	1.691	52.787	18.714	47.692	22.212	11.357	19.138	63.962	3.042	2.813	95.452	171.276	14.215	1.035	3.126	0.249	1.314	3.384	133.86	436.99	2334.82	5885.41
A24	1.744	61.734	21.207	45.345	25.464	10.654	21.581	51.256	3.477	2.535	95.512	163.327	19.292	0.846	5.556	0.223	1.398	3.094	132.017	438.216	2747.84	5516.55
A25	1.632	52.159	20.599	41.482	26.987	9.312	21.818	52.524	3.209	2.621	89.982	186.671	18.938	0.983	7.777	0.243	1.348	3.472	118.058	382.591	2432.16	5584.48
A26	1.646	56.568	22.129	41.812	25.855	10.169	16.808	54.338	2.658	2.479	81.275	183.161	17.577	0.977	4.363	0.247	1.232	3.331	127.822	505.935	2854.08	5670.37
A27	1.641	59.022	18.746	48.691	24.996	10.657	16.051	58.783	2.967	3.044	98.23	176.753	17.844	0.871	4.499	0.24	1.499	3.739	103.875	379.287	2710.41	5915.65
A28	1.722	52.235	19.346	42.136	23.939	6.243	18.734	55.935	2.759	2.274	94.39	166.313	19.111	0.97	6.417	0.198	1.321	3.627	132.142	412.436	2109.45	5786.97
A29	1.725	56.554	20.078	41.617	23.034	11.416	21.085	49.183	2.884	3.088	100.002	171.657	17.837	0.937	3.649	0.243	1.402	3.328	147.146	365.843	2896.49	5584.79
A30	1.703	58.814	20.576	47.343	26.503	8.541	18.917	52.605	2.876	3.147	89.664	170.877	18.856	0.909	4.741	0.284	1.288	3.337	112.31	475.266	2943.24	5683.45

## Sheet: 2023
Athlete_ID	BH	BM	BMI	FFM	MM_kg	BF	Fat_pct	VO2max	VO2	VCO2	VE	HR	VO2_HR	RER	LA	Cw	Step_Length	Speed	1RM	MM_Watt	RFD	Sport_Result
A01	1.649	51.829	19.133	46.179	23.683	7.122	25.01	51.679	3.19	3.087	101.189	161.2	17.865	0.841	6.697	0.25	1.298	3.106	131.886	443.241	2292.92	5778.48
A02	1.645	56.473	19.644	48.32	28.403	9.557	14.229	55.816	2.791	2.606	111.384	170.876	15.865	0.988	5.156	0.231	1.291	3.356	132.114	476.641	2766.95	5922.57
A03	1.729	52.708	21.803	46.719	25.089	6.549	12.944	57.071	3.504	3.19	98.813	168.611	16.022	0.889	6.411	0.21	1.398	3.32	121.998	421.786	2865.57	5924.25
A04	1.611	51.569	18.669	46.402	26.384	12.002	20.851	55.877	2.427	2.417	98.117	165.236	16.045	0.945	5.15	0.236	1.214	3.149	132.375	342.607	2904.07	5811.63
A05	1.76	53.782	21.738	44.65	23.905	6.37	16.464	50.411	3.393	3.207	79.811	170.772	17.666	0.842	5.428	0.264	1.239	3.399	122.71	491.025	2118.97	5856.87
A06	1.721	59.576	19.414	45.471	25.654	10.557	17.545	55.929	2.933	2.707	68.693	175.441	16.561	0.861	6.092	0.209	1.383	3.436	125.148	513.49	2471.59	5807.11
A07	1.735	58.85	21.391	47.624	25.56	6.344	16.157	61.58	3.258	2.739	98.884	171.935	18.241	0.992	5.849	0.219	1.252	3.377	121.765	494.414	2436.52	5660.82
A08	1.657	56.729	18.112	41.168	21.599	9.859	17.721	57.019	3.024	2.327	94.052	174.149	13.218	0.903	3.105	0.243	1.372	3.311	112.808	372.774	2729.97	5843.48
A09	1.673	51.402	20.503	43.626	28.627	13.787	23.296	59.329	3.342	2.686	89.852	184.694	16.215	0.993	4.155	0.22	1.436	3.421	131.75	460.703	2844.22	5520.83
A10	1.608	55.411	18.916	42.569	27.323	11.221	20.906	53.933	2.884	2.54	97.435	169.6	15.811	0.916	6.615	0.224	1.268	3.432	137.024	357.991	3149.01	5888.08
A11	1.654	56.905	18.102	45.448	24.285	8.773	21.087	58.375	2.67	2.648	94.396	173.948	17.115	0.828	5.341	0.232	1.355	3.387	136.179	555.334	2551.51	5550.82
A12	1.705	56.527	20.062	47.576	23.016	10.438	14.251	56.257	3.426	2.766	106.278	168.436	16.693	0.965	4.872	0.213	1.208	3.251	139.839	420.267	2550.73	5772.87
A13	1.745	50.469	21.011	43.008	25.626	10.536	15.047	50.721	2.966	3.039	95.861	166.075	18.697	0.891	3.87	0.221	1.36	3.383	133.892	549.047	3044.9	5603.23
A14	1.625	53.329	18.786	38.524	25.156	11.445	9.983	56.433	3.066	2.852	87.531	167.906	14.711	0.955	4.204	0.254	1.316	3.493	123.607	532.023	2788.97	5813.01
A15	1.662	55.808	18.001	43.469	25.64	7.766	16.072	50.537	3.37	2.877	104.902	168.649	17.568	0.921	3.074	0.214	1.338	3.278	140.076	430.468	3080.3	5724.91
A16	1.672	57.609	19.69	46.784	25.345	11.685	21.37	52.152	2.69	2.526	92.829	174.516	18.338	0.843	5.378	0.208	1.248	3.602	113.71	417.697	2786.62	5490.79
A17	1.61	49.412	19.695	45.844	25.911	5.091	20.051	55.852	3.179	2.58	100.265	188.444	20.285	0.928	4.782	0.227	1.167	3.287	119.192	499.27	2352.86	5793.1
A18	1.71	55.514	20.458	45.57	27.605	9.24	17.835	56.338	2.823	3.25	90.226	166.988	16.777	1.03	4.34	0.255	1.34	3.354	118.43	433.562	2300.06	5643.31
A19	1.644	56.429	20.94	43.8	26.023	9.523	18.433	49.648	2.96	2.616	88.502	169.084	17.987	0.945	5.418	0.236	1.135	3.269	142.961	485.637	2234.55	5862.17
A20	1.67	58.549	19.729	41.302	23.111	11.767	16.433	59.743	3.022	3.214	95.842	171.558	14.794	0.917	5.937	0.231	1.275	3.377	141.313	453.444	2898.62	5730.2
A21	1.657	58.079	22.027	45.788	27.453	10.545	19.114	57.574	2.55	2.739	95.128	174.771	13.912	0.974	8.012	0.241	1.375	3.141	135.848	382.036	3056.58	5789.31
A22	1.641	57.748	20.069	42.414	27.953	7.689	20.798	51.829	2.766	2.801	99.798	173.845	18.767	0.931	3.686	0.205	1.315	3.284	142.863	357.324	3254.81	5586.36
A23	1.68	53.6	19.384	49.96	30.674	8.53	13.652	48.081	3.405	3.068	92.314	180.989	17.492	0.93	6.891	0.25	1.456	3.219	119.449	492.468	2952.93	5641.6
A24	1.669	50.276	17.866	45.926	22.978	10.897	19.399	54.348	3.266	3.118	76.636	155.015	19.268	0.865	6.668	0.248	1.382	3.366	134.183	449.114	3048.85	5661.2
A25	1.661	54.821	19.485	43.048	25.437	10.342	21.297	52.993	2.981	2.772	90.672	155.291	15.44	0.932	4.565	0.232	1.248	3.469	128.498	449.58	2525.99	5858.51
A26	1.644	59.005	19.396	42.972	21.252	9.342	17.255	55.509	3.073	2.703	102.938	168.529	18.28	0.972	5.744	0.26	1.302	3.428	140.163	518.273	2353.07	5981.61
A27	1.696	60.18	20.952	44.268	25.996	9.538	20.602	53.366	2.912	2.786	92.026	179.681	20.303	0.878	4.951	0.217	1.296	3.065	128.617	544.539	2955.02	5609.22
A28	1.763	58.132	20.355	43.901	24.013	11.892	26.944	45.966	3.407	2.884	92.536	161.04	18.13	0.991	5.723	0.263	1.173	3.595	125.381	465.01	2825.3	5891.53
A29	1.687	57.288	18.385	47.292	28.462	9.465	18.187	53.252	2.94	3.023	104.864	150.947	17.915	0.915	7.311	0.243	1.225	3.385	136.491	461.267	2732.23	5404.55
A30	1.73	57.139	20.007	44.966	23.606	10.324	19.68	53.625	3.07	2.801	87.88	175.998	17.513	0.876	6.227	0.233	1.255	3.257	140.514	507.508	2816.21	5550.87

## Sheet: 2024
Athlete_ID	BH	BM	BMI	FFM	MM_kg	BF	Fat_pct	VO2max	VO2	VCO2	VE	HR	VO2_HR	RER	LA	Cw	Step_Length	Speed	1RM	MM_Watt	RFD	Sport_Result
A01	1.632	56.504	18.516	42.966	24.183	10.003	17.806	52.262	3.156	2.804	100.07	178.081	16.786	0.879	7.496	0.245	1.204	3.542	135.989	415.159	3008.63	5795.4
A02	1.612	58.836	21.863	44.991	28.107	11.753	16.771	57.666	3.149	2.556	94.426	163.696	16.261	0.859	5.866	0.265	1.371	3.438	109.693	467.918	2850.51	5856.58
A03	1.601	57.502	18.724	45.864	23.403	10.591	22.913	56.843	3	2.961	81.046	176.115	16.469	0.892	6.205	0.256	1.323	3.351	127.955	513.524	2774.5	5788.9
A04	1.701	53.365	20.063	39.071	26.389	11.747	16.402	56.606	3.124	2.805	87.921	176.338	15.474	0.914	7.197	0.259	1.288	3.321	120.246	394.454	2723.43	5798.04
A05	1.669	58.227	20.75	44.48	25.641	11.907	15.389	55.366	3.481	2.22	92.373	158.621	17.386	0.867	6.037	0.247	1.345	3.359	139.937	491.046	2820.07	5492.67
A06	1.699	54.087	19.115	44.895	27.271	14.81	20.496	54.829	2.914	2.996	79.041	172.651	14.973	0.92	4.899	0.212	1.431	3.289	142.853	485.544	2760.5	5737.53
A07	1.715	56.65	20.823	43.806	23.799	9.869	16.112	65.748	3.042	2.794	87.61	168.721	17.786	0.836	4.962	0.236	1.282	3.097	105.106	482.271	2391.01	5801.93
A08	1.693	55.09	18.325	47.728	23.681	8.618	15.65	60.329	2.674	3.101	101.523	166.689	17.446	0.864	5.786	0.261	1.306	3.595	129.736	537.044	2713.82	5839.34
A09	1.713	55.343	21.543	45.554	26.973	10.992	14.169	58.253	2.74	2.526	109.273	181.456	17.72	0.954	3.951	0.239	1.315	3.369	143.462	498.394	2377.89	5626.15
A10	1.677	58.299	19.817	47.775	25.766	8.895	17.051	55.503	3.029	2.006	90.806	167.424	16.717	0.95	5.328	0.25	1.491	3.398	127.76	561.294	2724.32	5631.14
A11	1.621	52.879	19.084	43.96	22.219	13.464	18.252	59.532	3.331	2.87	102.565	166.355	22.115	0.9	6.816	0.234	1.132	3.343	138.749	425.353	2555.81	5643.89
A12	1.733	61.836	19.441	46.844	24.029	9.934	19.229	57.331	2.923	2.873	75.859	172.53	19.54	0.869	2.87	0.219	1.355	3.262	134.214	487.476	3461.81	5810.46
A13	1.651	50.537	20.771	48.588	25.695	9.369	21.354	55.118	2.929	2.377	101.595	176.799	15.633	0.869	7.341	0.238	1.291	3.328	134.1	484.646	2688.03	5885.08
A14	1.633	54.207	19.099	47.779	26.508	9.557	20.081	53.634	2.878	2.555	86.961	171.008	17.849	0.901	6.847	0.246	1.345	3.158	126.744	421.191	2278.73	5668.88
A15	1.671	57.111	18.901	41.77	23.777	11.937	17.927	54.636	2.84	3.489	98.073	180.165	16.588	0.952	4.948	0.227	1.247	3.623	115.401	532.596	2659.75	5866.19
A16	1.634	57.753	19.534	43.866	19.754	10.185	17.905	40.733	3.088	2.724	92.522	175.717	15.978	0.966	6.152	0.235	1.296	3.202	116.542	607.857	2855.81	5748.52
A17	1.659	55.699	18.388	43.637	25.942	9.217	20.03	55.948	2.551	2.983	108.204	156.753	15.49	0.895	5.504	0.221	1.357	3.226	138.512	479.065	3202.01	5711.36
A18	1.697	55.828	21.985	45.723	22.803	13.831	22.318	52.802	3.384	2.637	86.256	168.294	18.148	0.862	6.976	0.262	1.549	3.297	130.233	507.776	2523.16	5698.29
A19	1.697	57.232	19.12	46.216	21.369	8.788	18.879	62.167	2.8	2.277	101.276	168.067	16.478	0.933	6.679	0.234	1.365	3.505	128.338	484.649	2225.27	5841.99
A20	1.635	55.307	20.798	42.403	19.902	10.571	17.093	55.087	3.217	2.757	92.205	175.356	18.952	0.879	3.82	0.269	1.232	3.352	124.913	440.753	2945.05	5778.84
A21	1.656	60.18	20.051	44.67	26.465	11.805	15.521	49.65	2.619	2.734	93.417	153.626	18.991	0.894	6.205	0.271	1.266	3.202	126.338	379.858	2285.82	6071.37
A22	1.734	58.518	18.619	39.45	25.232	7.237	14.164	54.776	3.201	2.7	93.161	189.843	19.561	0.986	5.253	0.238	1.264	3.501	142.563	441.182	2569.15	5602.17
A23	1.705	58.618	19.793	48.105	24.594	11.461	20.499	50.292	3.202	2.771	86.543	175.717	16.221	0.961	5.599	0.22	1.156	3.438	125.977	403.442	2622.71	5807.72
A24	1.784	53.102	20.741	43.219	27.5	8.39	20.234	57.13	3.115	2.866	94.859	173.042	18.213	0.928	4.626	0.198	1.274	3.415	113.907	573.726	2679.11	5650.62
A25	1.739	55.762	19.574	44.64	26.147	12.146	20.232	56.309	2.702	2.762	94.374	180.271	18.449	0.856	7.598	0.211	1.359	3.436	138.924	473.669	2906.75	5599.61
A26	1.737	55.099	21.232	43.726	27.909	8.575	18.114	59.31	3.075	2.484	97.412	188.406	16.789	0.931	6.748	0.213	1.198	3.637	127.541	460.974	2494.91	5728.37
A27	1.611	52.983	21.026	47.365	22.493	11.886	22.721	51.441	2.645	2.922	95.845	178.095	16.342	0.973	4.612	0.268	1.384	3.612	130.377	528.903	2617.88	5750.6
A28	1.718	57.08	20.903	37.406	24.938	12.712	17.048	55.153	2.924	2.313	102.98	178.642	19.914	0.901	3.898	0.242	1.339	3.268	149.291	418.304	2695.72	6167.73
A29	1.677	54.387	19.248	44.458	22.09	12.223	21.366	48.857	3.309	2.287	104.235	172.915	17.841	0.988	5.037	0.248	1.241	3.545	129.753	437.822	2744.88	5702.38
A30	1.652	57.966	18.504	44.235	24.587	11.003	18.384	58.157	3.239	2.985	84.494	171.009	18.454	0.985	6.021	0.196	1.289	3.396	133.47	483.744	2729.35	5560.47
