# Supplementary material for: Artificial neural network predictive models for optimizing the training process in race walking: a longitudinal observational study
Source: PeerJ. 2026 May 22;14:e21224. doi: 10.7717/peerj.21224 (PMC13200623; doi:10.7717/peerj.21224)
Supplement: Supplemental Information 4 [file peerj-14-21224-s004.csv]

sheet	variable_name	description	unit
Race_Walking_Data	Participant_ID	Unique identifier for each participant	None
Race_Walking_Data	Date	Date of measurement	YYYY-MM-DD
Race_Walking_Data	LA	Blood lactate concentration	mM
Race_Walking_Data	HR	Heart rate	beats per minute
Race_Walking_Data	Step_Length	Step length during race walking	cm
Race_Walking_Data	VOmax	Maximal oxygen uptake	mL/kg/min
Race_Walking_Data	RER	Respiratory exchange ratio (VCO2/VO2)	ratio
Race_Walking_Data	1RM	One-repetition maximum strength	kg
Race_Walking_Data	MM	Muscle mass	kg
Race_Walking_Data	Training_Volume	Weekly training volume	km
Race_Walking_Data	Training_Intensity	Average training intensity	arbitrary units
Time_series_and_Predictions	Participant_ID	Unique identifier matching raw data	None
Time_series_and_Predictions	Timepoint	Sequential time index	None
Time_series_and_Predictions	VOmax_Actual	Measured VOmax	mL/kg/min
Time_series_and_Predictions	VOmax_Predicted	Model-predicted VOmax	mL/kg/min
Time_series_and_Predictions	Performance_Actual	Measured performance time	seconds
Time_series_and_Predictions	Performance_Predicted	Model-predicted performance time	seconds
Time_series_and_Predictions	Lagged_LA	Lagged blood lactate concentration	mM
Time_series_and_Predictions	MA_Prediction_Error	Moving average of prediction error	units
Time_series_and_Predictions	Season	Quarter of the year (1–4)	integer
Time_series_and_Predictions	Adaptive_Score	Simulation-derived adaptation score	arbitrary units
Regression_Timeseries	Participant_ID	Unique identifier matching raw data	None
Regression_Timeseries	Measurement_Date	Date of measurement	YYYY-MM-DD
Regression_Timeseries	LA	Blood lactate at timepoint	mM
Regression_Timeseries	HR	Heart rate at timepoint	beats per minute
Regression_Timeseries	Step_Length	Step length at timepoint	cm
Regression_Timeseries	VOmax	Maximal oxygen uptake	mL/kg/min
Regression_Timeseries	Training_Load	Calculated training load index	arbitrary units
Regression_Timeseries	Prediction_Output	Predicted performance output	seconds
Regression_Timeseries	Model_Error	Difference between actual and predicted performance	seconds
Regression_Timeseries	Residual	Model residuals	seconds
